# Supplementary material for: The Role of Statins on Helicobacter pylori Eradication: Results from the European Registry on the Management of H. pylori (Hp-EuReg)
Source: Antibiotics (Basel). 2021 Aug 11;10(8):965. doi: 10.3390/antibiotics10080965 (PMC8388917; doi:10.3390/antibiotics10080965)
Supplement: Supplementary file 1 [file antibiotics-10-00965-s001.zip]

Archive with 1 entries (1 files):
- antibiotics-1297329-supplementary.pdf
